# Supplementary material for: Genetic structure analysis of cultivated and wild chestnut populations reveals gene flow from cultivars to natural stands
Source: Sci Rep. 2021 Jan 8;11:240. doi: 10.1038/s41598-020-80696-1 (PMC7794426; doi:10.1038/s41598-020-80696-1)
Supplement: Supplementary file 2 — Supplementary Tables. [file 41598_2020_80696_MOESM2_ESM.xlsx]

## Sheet: S1
Title: Genetic structure analysis of cultivated and wild chestnut populations reveals gene flow from cultivars to natural stands
Authors: Sogo Nishio1*, Norio Takada1, Shingo Terakami1, Yukie Takeuchi1, Megumi K. Kimura2, Keiya Isoda2, Toshihiro Saito1 & Hiroyuki Iketani3
Authors’ addresses:
1Institute of Fruit Tree and Tea Science, NARO, 2-1 Fujimoto, Tsukuba, Ibaraki, Japan
2Forest Tree Breeding Center, Forestry and Forest Products Research Institute, Juo-cho, Ibaraki, Japan
3Faculty of Biosphere-Geosphere Science, Okayama University of Science, Okayama, Okayama, Japan
Corresponding author: Sogo Nishio, Institute of Fruit Tree and Tea Science, NARO, 2-1 Fujimoto, Tsukuba, Ibaraki 305-8605, Japan; Tel: +81-88-656-9310
Email: nishios@affrc.go.jp
Supplementary Table S1. Names, accession numbers, and genotype information for the 93 cultivars used in this study.
ID	Cultivar	Population	Origin (prefecture)	Institute (Accession no.)	Orignal name
1	Hassaku	KAN	Kanto (Kanagawa)	Institute of Fruit Tree and Tea Science, NARO (113853)	八朔
2	Toyotamawase	KAN	Kanto (Tokyo)	Institute of Fruit Tree and Tea Science, NARO (113907)	豊多摩早生
3	Moriwase	KAN	Kanto (Kanagawa)	Institute of Fruit Tree and Tea Science, NARO (176784)	森早生
4	Taishouwase	KAN	Kanto (Kanagawa)	Institute of Fruit Tree and Tea Science, NARO (113897)	大正早生
5	Osaya	KAN	Kanto (Kanagawa)	Institute of Fruit Tree and Tea Science, NARO (113884)	筬屋
6	Yamatowase	KAN	Kanto (Kanagawa)	Institute of Fruit Tree and Tea Science, NARO (113916)	大和早生
7	Shichifukuwase	KAN	Kanto (Kanagawa)	Institute of Fruit Tree and Tea Science, NARO (113891)	七福早生
8	Tsunehisa	KAN	Kanto (Kanagawa)	Institute of Fruit Tree and Tea Science, NARO (113910)	常久
9	Nakatetanba	KAN	Kanto (Ibaraki)	Institute of Fruit Tree and Tea Science, NARO (176785)	中生丹波
10	ChuutanA	KAN	Kanto (Ibaraki)	Institute of Fruit Tree and Tea Science, NARO (113837)	中丹A
11	Arima	KAN	Kanto (Kanagawa)	Institute of Fruit Tree and Tea Science, NARO (113832)	有磨
12	Odai	KAN	Kanto (Kanagawa)	Institute of Fruit Tree and Tea Science, NARO (113881)	小台
13	Gosha	KAN	Kanto (Kanagawa)	Institute of Fruit Tree and Tea Science, NARO (113851)	後社
14	Senri	KAN	Kanto (Kanagawa)	Institute of Fruit Tree and Tea Science, NARO (113886)	千里
15	Shuuhouwase	TAN	Tanba (Yamaguchi)	Institute of Fruit Tree and Tea Science, NARO (113895)	秋芳早生
16	Higan	TAN	Tanba (Kyoto)	Institute of Fruit Tree and Tea Science, NARO (113856)	彼岸
17	Fukunami	TAN	Tanba (Kyoto)	Institute of Fruit Tree and Tea Science, NARO (113844)	福波
18	Ogawa teteuchi	TAN	Tanba (Hyogo)	Institute of Fruit Tree and Tea Science, NARO (113882)	小川手々打
19	Otomune	TAN	Tanba (Hyogo)	Institute of Fruit Tree and Tea Science, NARO (113885)	乙宗
20	Fukunishi	TAN	Tanba (Osaka)	Institute of Fruit Tree and Tea Science, NARO (113845)	福西
21	Ginyose	TAN	Tanba (Osaka)	Institute of Fruit Tree and Tea Science, NARO (113849)	銀寄
22	Kinseki	TAN	Tanba (Hyogo)	Institute of Fruit Tree and Tea Science, NARO (113872)	金赤
23	Ichiemon	TAN	Tanba (Kyoto)	Institute of Fruit Tree and Tea Science, NARO (113859)	市エ門
24	Yakko	TAN	Tanba (Osaka)	Institute of Fruit Tree and Tea Science, NARO (113913)	奴
25	Matabei	TAN	Tanba (Kyoto)	Institute of Fruit Tree and Tea Science, NARO (113876)	又兵衛
26	Choukouji	TAN	Tanba (Hyogo)	Institute of Fruit Tree and Tea Science, NARO (113839)	長光寺
27	Konishiki	TAN	Tanba (Hyogo)	Institute of Fruit Tree and Tea Science, NARO (113875)	古錦
28	Kinyoshi	TAN	Tanba (Kyoto)	Institute of Fruit Tree and Tea Science, NARO (113874)	金善
29	Kanotsume	TAN	Tanba (Kyoto)	Institute of Fruit Tree and Tea Science, NARO (113867)	鹿ノ爪
30	Kenagaginyose	TAN	Tanba (Osaka)	Institute of Fruit Tree and Tea Science, NARO (113870)	毛長銀寄
31	Daihachi	TAN	Tanba (Kyoto)	Institute of Fruit Tree and Tea Science, NARO (113841)	大八
32	Tajiriginyose	TAN	Tanba (Osaka)	Institute of Fruit Tree and Tea Science, NARO (113898)	田尻銀寄
33	Imakita	TAN	Tanba (Hyogo)	Institute of Fruit Tree and Tea Science, NARO (113860)	今北
34	Choubei	TAN	Tanba (Kyoto)	Institute of Fruit Tree and Tea Science, NARO (113838)	長兵衛
35	Shimokatsugi	TAN	Tanba (Osaka)	Institute of Fruit Tree and Tea Science, NARO (113894)	霜被
36	Akachiu	OR	Other regions in Japan (Ehime)	Institute of Fruit Tree and Tea Science, NARO (113830)	赤中
37	Banseki	OR	Other regions in Japan (Tochigi)	Institute of Fruit Tree and Tea Science, NARO (113833)	晩赤
38	Buzen	OR	Other regions in Japan (Oita)	Institute of Fruit Tree and Tea Science, NARO (113836)	豊前
39	Dengorou	OR	Other regions in Japan (Akita)	Institute of Fruit Tree and Tea Science, NARO (113842)	伝五郎
40	Ganne	OR	Other regions in Japan (Yamaguchi)	Institute of Fruit Tree and Tea Science, NARO (113846)	岸根
41	Hataya oguri	OR	Other regions in Japan	Institute of Fruit Tree and Tea Science, NARO (113854)	畑屋大栗
42	Ichikawawase	OR	Other regions in Japan	Institute of Fruit Tree and Tea Science, NARO (176782)	市川早生
43	Kasaharawase	OR	Other regions in Japan (Gifu)	Institute of Fruit Tree and Tea Science, NARO (113868)	笠原早生
44	Katayama	OR	Other regions in Japan (Gifu)	Institute of Fruit Tree and Tea Science, NARO (113869)	片山
45	Kazuguri	OR	Other regions in Japan	Institute of Fruit Tree and Tea Science, NARO (118578)	数栗
46	Kinshuu	OR	Other regions in Japan (Tokushima)	Institute of Fruit Tree and Tea Science, NARO (113873)	錦秋
47	Nanatate	OR	Other regions in Japan (Kochi)	Institute of Fruit Tree and Tea Science, NARO	七立
48	Ninomiya	OR	Other regions in Japan (Gifu)	Institute of Fruit Tree and Tea Science, NARO (176780)	二宮
49	Obiwase	OR	Other regions in Japan (Miyazaki)	Institute of Fruit Tree and Tea Science, NARO (113878)	飫肥早生
50	Obuse 3	OR	Other regions in Japan (Nagano)	Institute of Fruit Tree and Tea Science, NARO (113880)	小布施3号
51	Okoma	OR	Other regions in Japan	Institute of Fruit Tree and Tea Science, NARO (116299)	大駒
52	Ooharaguri	OR	Other regions in Japan (Gifu)	Institute of Fruit Tree and Tea Science, NARO (113883)	大原栗
53	Tanabata	OR	Other regions in Japan (Kouchi)	Institute of Fruit Tree and Tea Science, NARO (113901)	七夕
54	Tanoue 1	OR	Other regions in Japan	Institute of Fruit Tree and Tea Science, NARO (113899)	田上1号
55	Terai	OR	Other regions in Japan (Gifu)	Institute of Fruit Tree and Tea Science, NARO (113903)	寺井
56	Togenashi	OR	Other regions in Japan (Yamagata)	Institute of Fruit Tree and Tea Science, NARO (113904)	無刺
57	Tsuchidawase	OR	Other regions in Japan (Gifu)	Institute of Fruit Tree and Tea Science, NARO (113908)	土田早生
58	Tsumeatoguri	OR	Other regions in Japan	Institute of Fruit Tree and Tea Science, NARO	爪跡栗
59	Waseginzen	OR	Other regions in Japan	Institute of Fruit Tree and Tea Science, NARO (113919)	早生銀善
60	Yamaguchiwase	OR	Other regions in Japan (Hyogo)	Institute of Fruit Tree and Tea Science, NARO (113914)	山口早生
61	Yourou	OR	Other regions in Japan (Gifu)	Institute of Fruit Tree and Tea Science, NARO (113917)	養老
62	Autumnkoron		Hokkaido	Institute of Fruit Tree and Tea Science, NARO (118561)	オータムコロン
63	Autumnporon		Hokkaido	Institute of Fruit Tree and Tea Science, NARO (118563)	オータムポロン
64	Bonguri		unknown, Japan	Institute of Fruit Tree and Tea Science, NARO (113834)	盆栗
65	Enanishiki		Gifu	Institute of Fruit Tree and Tea Science, NARO (113843)	恵那錦
66	Hitomaru		Chiba	Institute of Fruit Tree and Tea Science, NARO (115715)	人丸
67	Hiratsuka 2		Ibaraki	Institute of Fruit Tree and Tea Science, NARO	平塚2号
68	Hiratsuka 3		Ibaraki	Institute of Fruit Tree and Tea Science, NARO	平塚3号
69	Hiratsuka 4		Ibaraki	Institute of Fruit Tree and Tea Science, NARO	平塚4号
70	Ibuki		Kanagawa	Institute of Fruit Tree and Tea Science, NARO (113858)	伊吹
71	Ishijima		Tochigi	Institute of Fruit Tree and Tea Science, NARO (115713)	石島
72	Ishizuchi		Kanagawa	Institute of Fruit Tree and Tea Science, NARO (113862)	石鎚
73	Kunimi		Ibaraki	Institute of Fruit Tree and Tea Science, NARO (176783)	国見
74	Obuse 2		Nagano	Institute of Fruit Tree and Tea Science, NARO (113879)	小布施2号
75	Onoji		Tokyo	Institute of Fruit Tree and Tea Science, NARO S	小野路
76	Oomine		Ibaraki	Institute of Fruit Tree and Tea Science, NARO (115716)	大峰
77	Porotan		Ibaraki	Institute of Fruit Tree and Tea Science, NARO S	ぽろたん
78	Saimyouji 1		Akita	Institute of Fruit Tree and Tea Science, NARO (176786)	西明寺1号
79	Saimyouji 2		Akita	Institute of Fruit Tree and Tea Science, NARO (176787)	西明寺2号
80	Shihou		Ibaraki	Institute of Fruit Tree and Tea Science, NARO (118570)	紫峰
81	Soft saimyouzi		unknown, Japan	Institute of Fruit Tree and Tea Science, NARO	ソフト西明寺
82	Tamanishiki		unknown, Japan	Institute of Fruit Tree and Tea Science, NARO (113900)	玉錦
83	Tamatsukuri		Ibaraki	Institute of Fruit Tree and Tea Science, NARO	玉造
84	Tanzawa		Kanagawa	Institute of Fruit Tree and Tea Science, NARO (113902)	丹沢
85	Tsukuba		Kanagawa	Institute of Fruit Tree and Tea Science, NARO (113909)	筑波
86	Hayashi 1 gou		Gifu	Institute of Fruit Tree and Tea Science, NARO (176836)	林1号
87	Hayashi 3 gou		Gifu	Institute of Fruit Tree and Tea Science, NARO (176835)	林3号
88	Hayashiamaguri		Gifu	Institute of Fruit Tree and Tea Science, NARO (176831)	林甘栗
89	Kurakataamaguri		unknown	Institute of Fruit Tree and Tea Science, NARO	倉方甘栗
90	Mikuri		Ibaraki	Institute of Fruit Tree and Tea Science, NARO	美玖里
91	Riheiguri		Gifu	Institute of Fruit Tree and Tea Science, NARO (176840)	利平ぐり
92	Shuuhou		Ibaraki	Institute of Fruit Tree and Tea Science, NARO	秋峰
Cultivars from ID = 62 to 93 were only used for parentage analysis.

## Sheet: S2
Title: Genetic structure analysis of cultivated and wild chestnut populations reveals gene flow from cultivars to natural stands
Authors: Sogo Nishio1*, Norio Takada1, Shingo Terakami1, Yukie Takeuchi1, Megumi K. Kimura2, Keiya Isoda2, Toshihiro Saito1 & Hiroyuki Iketani3
Authors’ addresses:
1Institute of Fruit Tree and Tea Science, NARO, 2-1 Fujimoto, Tsukuba, Ibaraki, Japan
2Forest Tree Breeding Center, Forestry and Forest Products Research Institute, Juo-cho, Ibaraki, Japan
3Faculty of Biosphere-Geosphere Science, Okayama University of Science, Okayama, Okayama, Japan
Corresponding author: Sogo Nishio, Institute of Fruit Tree and Tea Science, NARO, 2-1 Fujimoto, Tsukuba, Ibaraki 305-8605, Japan; Tel: +81-88-656-9310
Email: nishios@affrc.go.jp
Supplementary Table S2. Population, type, and sampling information for plant materials.
Population	Type	Location	Description	No. of trees	Latitude (°N)	Longitude (°E)	Altitude (m asl)
KAN	Cultivar	Kanto		14
TAN	Cultivar	Tanba		21
OR	Cultivar	Outside Kanto and Tanaba		26
TKI	Wild	Aomori	Tsukimino Forest Park	20	40°78–40°80	140°81–140°82	150
SIR	Wild	Aomori	Shiroiwa Forest Park	20	40°56–40°58	140°63–140°66	150
YMT	Wild	Aomori	Yamato-no-oka Forest Park	20	40°21–40°22	140°36–140°37	429
HAN	Wild	Akita	Hanegawa Forest Park	20	40°06–40°07	140°11–140°12	55
SNG	Wild	Iwate	Sengan-ishi Forest Park	20	39°22–39°22	140°00–140°01	226
MKY	Wild	Iwate	Mukaiyama Forest Park	20	39°27–39°27	140°16–140°16	252
KNE	Wild	Miyagi	Mukaiyama Forest Park	20	38°48–38°48	140°54–140°55	35
TNN	Wild	Nigata	Tannai-ninouji Natural Park	20	38°06–38°06	139°43–139°43	314
NKK	Wild	Nigata	Nakanosawa Forest Park	20	37°77–37°78	139°36–139°36	184
KUS	Wild	Saitama	Field Musium of Kusaki at Tokyo University of Agriculture and Technology	20	36°32–36°32	139°20–139°20	382
TSU	Wild	Ibaraki	Field of Institute of Fruit Tree and Tea Science, NARO	17	36°01–36°01	140°06–140°06	23
TOK	Wild	Chiba	The University of Tokyo Chiba Forest	21	35°16–35°20	140°12–140°15	144–310
YAT	Wild	Nagano	Mountain sciece center of University of Tsukuba	20	35°94–35°96	138°45–138°47	1382–1447
JIN	Wild	Nagano	Jinnai Forest Park	19	36°21–36°21	138°29–138°29	1099–1127
KIS	Wild	Nagano	Kisokoma Forest Park	20	35°85–35°86	137°76–137°76	954–1008
KUJ	Wild	Nagano	Kujyukutani Forest Park	18	35°49–35°50	137°88–137°88	526–585
GIF	Wild	Gifu	Gifu Field Sciece Center of Gifu Univeresity	20	35°98–35°99	137°22–137°23	930–1136
KAS	Wild	Gifu	Kasahara-shiomi Forest	21	35°28–35°28	137°15–137°16	412–468
TAR	Wild	Gifu	Tarakyo Forest Park	17	35°30–35°32	136°46–136°48	99–215
NOS	Wild	Fukui	Nosaka-ikoi Forest	16	36°61–36°63	136°03–136°03	88–225
ASU	Wild	Kyoto	Field Science Education and Research Center, Kyoto University	20	35°20–35°20	135°44–135°46	398
SAS	Wild	Hyogo	Sasayama Forest Park	18	35°03–35°03	135°21–135°21	342
EIT	Wild	Hyogo	Eitakuji	20	35°00–35°01	135°14–135°15	531
MIK	Wild	Hyogo	Mikusa mountain	20	34°58–34°58	135°02–135°03	393
NAK	Wild	Hyogo	Nalayachiyo Forest Park	20	35°02–35°02	135°54–135°54	174
HIR	Wild	Okayama	Field Science Center, Faculty of Agriculture, Tottori University	20	35°18–35°18	135°34–135°34	519
KYU	Wild	Miyazaki	Shiiba Research Forest, Kyushu University	20	32°36–32°37	131°17–131°18	1037–1074
MIY	Wild	Miyazaki	Tano Forest Science Station, Miyazaki University	18	31°85–31°86	131°28–131°30	109–212
KAG	Wild	Kagoshima	The Kagoshima University Research Forests	12	31°53–31°54	130°75–130°77	527–659
KYU, MIY and KAG were from Kyushu island, and all the rest were from Honshu island.

## Sheet: S3
Title: Genetic structure analysis of cultivated and wild chestnut populations reveals gene flow from cultivars to natural stands
Authors: Sogo Nishio1*, Norio Takada1, Shingo Terakami1, Yukie Takeuchi1, Megumi K. Kimura2, Keiya Isoda2, Toshihiro Saito1 & Hiroyuki Iketani3
Authors’ addresses:
1Institute of Fruit Tree and Tea Science, NARO, 2-1 Fujimoto, Tsukuba, Ibaraki, Japan
2Forest Tree Breeding Center, Forestry and Forest Products Research Institute, Juo-cho, Ibaraki, Japan
3Faculty of Biosphere-Geosphere Science, Okayama University of Science, Okayama, Okayama, Japan
Corresponding author: Sogo Nishio, Institute of Fruit Tree and Tea Science, NARO, 2-1 Fujimoto, Tsukuba, Ibaraki 305-8605, Japan; Tel: +81-88-656-9310
Email: nishios@affrc.go.jp
Supplementary Table S3. List of the 30 nuclear SSR markers (nSSRs) used in the present study and basic genetic diversity parameters calculated by CERVUS software. The linkage group (LG) and position (pos) of each marker are based on an integrated map of a Kunimi × 709-34 population (Nishio et al., 2018).
Marker	Origin	Reference	Linkage group	Kx709CP. pos	Na	Ho	He	PIC	F(Null)
CmSI0045	Chinese chestnut SSR	Kubisiak et al. 2013	L	25.185	12	0.756	0.82	0.796	0.0403
CmSI0433	Chinese chestnut SSR	Kubisiak et al. 2013	K	47.051	12	0.68	0.768	0.733	0.0627
CmSI0513	Chinese chestnut SSR	Kubisiak et al. 2013	J	12.651	12	0.77	0.839	0.819	0.0427
CmSI0668	Chinese chestnut SSR	Kubisiak et al. 2013	L	0	10	0.625	0.705	0.664	0.0583
CmSI0771	Chinese chestnut SSR	Kubisiak et al. 2013	K	37.492	13	0.796	0.848	0.831	0.0308
EMCs2	European chestnut SSR	Buck et al. 2003	H	35.074	5	0.537	0.654	0.595	0.0965
PEA41	Japanese chestnut SSR	Nishio et al. 2011	A	0	9	0.587	0.661	0.622	0.062
PEA52	Japanese chestnut SSR	Nishio et al. 2011	C	34.851	8	0.393	0.458	0.426	0.0709
PEA74	Japanese chestnut SSR	Nishio et al. 2011	H	1.022	7	0.573	0.607	0.527	0.0258
PEA86	Japanese chestnut SSR	Nishio et al. 2011	J	20.936	20	0.748	0.801	0.783	0.0339
PEB32	Japanese chestnut SSR	Nishio et al. 2011	F	53.01	12	0.537	0.605	0.567	0.0589
PEB47	Japanese chestnut SSR	Nishio et al. 2011	J	1.117	9	0.641	0.713	0.68	0.0537
PEB55	Japanese chestnut SSR	Nishio et al. 2011	J	33.818	21	0.748	0.809	0.787	0.0399
PRA34	Japanese chestnut SSR	Nishio et al. 2011	I	0	9	0.639	0.68	0.635	0.0277
PRA35	Japanese chestnut SSR	Nishio et al. 2011	E	26.385	20	0.785	0.871	0.858	0.0508
PRA42	Japanese chestnut SSR	Nishio et al. 2011	E	37.731	22	0.804	0.878	0.866	0.044
PRA67	Japanese chestnut SSR	Nishio et al. 2011	G	11.21	11	0.728	0.768	0.734	0.025
PRA76	Japanese chestnut SSR	Nishio et al. 2011	B	9.9	18	0.673	0.732	0.696	0.0439
PRA83	Japanese chestnut SSR	Nishio et al. 2011	F	6.377	11	0.683	0.721	0.675	0.0277
PRB9	Japanese chestnut SSR	Nishio et al. 2011	A	66.931	6	0.56	0.639	0.566	0.0649
PRD2	Japanese chestnut SSR	Nishio et al. 2011	A	47.37	11	0.667	0.71	0.663	0.0347
PRD52	Japanese chestnut SSR	Nishio et al. 2011	A	33.855	9	0.644	0.709	0.658	0.0458
PRD53	Japanese chestnut SSR	Nishio et al. 2011	F	26.914	10	0.605	0.712	0.662	0.083
PRD55	Japanese chestnut SSR	Nishio et al. 2011	K	2.913	14	0.82	0.867	0.854	0.0284
PRD67	Japanese chestnut SSR	Nishio et al. 2011	C	19.705	16	0.762	0.806	0.789	0.0248
PRD83	Japanese chestnut SSR	Nishio et al. 2011	L	35.272	14	0.727	0.805	0.781	0.0505
PRD84	Japanese chestnut SSR	Nishio et al. 2011	D	28.045	12	0.788	0.809	0.782	0.0129
PRF54	Japanese chestnut SSR	Nishio et al. 2011	I	21.923	18	0.811	0.856	0.839	0.0276
PRF84	Japanese chestnut SSR	Nishio et al. 2011	F	18.56	8	0.636	0.685	0.638	0.0338
PRG79	Japanese chestnut SSR	Nishio et al. 2011	K	26.101	32	0.901	0.939	0.935	0.0204
Buck EJ, Hadonou M, James CJ, Blakesley D, Russell K. Isolation and characterization of polymorphic microsatellites in European chestnut (Castanea sativa Mill.). Mol Ecol Notes. 2003;3(2):239–41.
Kubisiak TL, Nelson CD, Staton ME, Zhebentyayeva T, Smith C, Olukolu BA, et al. A transcriptome-based genetic map of Chinese chestnut (Castanea mollissima) and identification of regions of segmental homology with peach (Prunus persica). Tree Genet Genomes 2013;9(2):557–71.
Nishio S, Yamamoto T, Terakami S, Sawamura Y, Takada N, Nishitani C, et al. Novel genomic and EST-derived SSR markers in Japanese chestnuts. Sci Hortic. 2011;130(4):838–46.
Nishio, S, Terakami S, Matsumoto T, Yamamoto T, Takada N, Kato, H. et al. Identification of QTLs for agronomic traits in the Japanese Chestnut (Castanea crenata Sieb. et Zucc.) Breeding. Hort J. 2018;87, 43–54.

## Sheet: S4
Title: Genetic structure analysis of cultivated and wild chestnut populations reveals gene flow from cultivars to natural stands
Authors: Sogo Nishio1*, Norio Takada1, Shingo Terakami1, Yukie Takeuchi1, Megumi K. Kimura2, Keiya Isoda2, Toshihiro Saito1 & Hiroyuki Iketani3
Authors’ addresses:
1Institute of Fruit Tree and Tea Science, NARO, 2-1 Fujimoto, Tsukuba, Ibaraki, Japan
2Forest Tree Breeding Center, Forestry and Forest Products Research Institute, Juo-cho, Ibaraki, Japan
3Faculty of Biosphere-Geosphere Science, Okayama University of Science, Okayama, Okayama, Japan
Corresponding author: Sogo Nishio, Institute of Fruit Tree and Tea Science, NARO, 2-1 Fujimoto, Tsukuba, Ibaraki 305-8605, Japan; Tel: +81-88-656-9310
Email: nishios@affrc.go.jp
Supplementary Table S4. Pairwise genetic distances based on Jost's D matrix.
Code	KAN	TAN	OR	TKI	SIR	YMT	HAN	SNG	MKY	KNE	TNN	NKK	KUS	TSU	TOK	YAT	JIN	KIS	KUJ	GIF	KAS	TAR	NOS	ASU	SAS	EIT	MIK	NAK	HIR	KYU	MIY	KAG
KAN	-
TAN	0.079499	-
OR	0.033099	0.015434	-
TKI	0.163304	0.220884	0.185594	-
SIR	0.103824	0.179964	0.136858	0.065872	-
YMT	0.132262	0.146311	0.145889	0.095142	0.071734	-
HAN	0.070992	0.144595	0.11155	0.092925	0.067868	0.071167	-
SNG	0.051548	0.132143	0.074411	0.12389	0.062269	0.070907	0.056949	-
MKY	0.086813	0.127179	0.064898	0.122653	0.104077	0.092441	0.083473	0.042351	-
KNE	0.069399	0.149848	0.126449	0.122741	0.085523	0.047753	0.060362	0.00383	0.074155	-
TNN	0.065789	0.137417	0.094946	0.116689	0.079314	0.091045	0.03801	0.060981	0.069612	0.078746	-
NKK	0.072379	0.156174	0.093351	0.072919	0.060013	0.078869	0.019169	0.036075	0.06417	0.060773	0.038866	-
KUS	0.083779	0.136209	0.081893	0.137379	0.101949	0.110433	0.072847	0.028614	0.056347	0.067943	0.082299	0.063443	-
TSU	0.048762	0.092091	0.089473	0.176687	0.139815	0.135056	0.106955	0.097884	0.090307	0.110421	0.119926	0.154056	0.117651	-
TOK	0.024896	0.083799	0.048654	0.14523	0.093517	0.093912	0.060626	0.052286	0.062195	0.069773	0.078284	0.06463	0.080213	0.07364	-
YAT	0.116291	0.172307	0.136236	0.176741	0.168504	0.172524	0.099236	0.110236	0.163084	0.158965	0.111016	0.10624	0.127763	0.173103	0.133636	-
JIN	0.100615	0.12991	0.094601	0.138229	0.116129	0.124099	0.069244	0.070776	0.061448	0.095016	0.082185	0.077151	0.043915	0.104765	0.085597	0.104804	-
KIS	0.105468	0.121888	0.093006	0.171732	0.145244	0.147531	0.096341	0.101087	0.117466	0.113563	0.113771	0.082369	0.066158	0.153765	0.107778	0.111274	0.066294	-
KUJ	0.078461	0.093964	0.080394	0.189705	0.151801	0.125327	0.104553	0.096226	0.089444	0.105488	0.093502	0.117014	0.075721	0.099842	0.092076	0.116848	0.044572	0.057093	-
GIF	0.10272	0.103359	0.101533	0.196849	0.173393	0.15203	0.110532	0.103139	0.124202	0.129032	0.114186	0.118475	0.097038	0.133805	0.123765	0.138747	0.079592	0.07177	0.078191	-
KAS	0.096051	0.097465	0.079128	0.215261	0.182372	0.151947	0.108257	0.106367	0.110496	0.12128	0.113776	0.115681	0.10389	0.149565	0.090138	0.144289	0.085866	0.079342	0.048874	0.065322	-
TAR	0.057455	0.078918	0.05679	0.185386	0.148266	0.131852	0.085073	0.06855	0.078315	0.100717	0.069888	0.092773	0.063127	0.096105	0.078122	0.112673	0.047803	0.059784	0.034587	0.063742	0.018164	-
NOS	0.077812	0.099491	0.060751	0.187266	0.149388	0.17066	0.09904	0.081743	0.08994	0.114955	0.109688	0.105598	0.092335	0.115264	0.086556	0.132313	0.094287	0.069957	0.075292	0.079002	0.080307	0.03569	-
ASU	0.073958	0.092715	0.081034	0.164733	0.154823	0.120841	0.077193	0.097004	0.093859	0.106172	0.093044	0.09515	0.101634	0.111001	0.069719	0.132688	0.087589	0.098955	0.078403	0.066209	0.060099	0.050924	0.06749	-
SAS	0.075754	0.096539	0.068266	0.217305	0.178781	0.146802	0.081911	0.104969	0.092644	0.120497	0.112042	0.112694	0.074268	0.118104	0.091809	0.13766	0.081244	0.079226	0.071239	0.10267	0.053416	0.038229	0.072439	0.054473	-
EIT	0.085423	0.081632	0.081268	0.215934	0.156741	0.139191	0.089921	0.117363	0.102541	0.133742	0.119235	0.117127	0.116378	0.109424	0.085533	0.165861	0.106072	0.108587	0.078371	0.111601	0.055533	0.054056	0.089656	0.046833	0.014102	-
MIK	0.088028	0.085041	0.088149	0.167327	0.127686	0.126206	0.07768	0.104552	0.096719	0.120963	0.095461	0.089045	0.094649	0.11791	0.087079	0.163923	0.095623	0.099936	0.093013	0.10886	0.094947	0.068598	0.094139	0.051654	0.055189	0.036044	-
NAK	0.0841	0.063489	0.070674	0.151548	0.125504	0.113688	0.080683	0.09801	0.088956	0.117782	0.089596	0.08821	0.098922	0.095384	0.070247	0.165575	0.100684	0.084161	0.102179	0.106791	0.06231	0.042914	0.082718	0.054506	0.033897	0.027644	0.029543	-
HIR	0.15073	0.170002	0.166351	0.201829	0.218745	0.190462	0.124469	0.181324	0.178341	0.179728	0.16776	0.163966	0.159528	0.16355	0.159129	0.205226	0.136509	0.16373	0.126107	0.126338	0.132377	0.1119	0.157242	0.068474	0.097894	0.095165	0.06615	0.07741	-
KYU	0.58359	0.519887	0.524735	0.650679	0.61417	0.587946	0.566205	0.568171	0.532499	0.590679	0.532178	0.559351	0.604411	0.598847	0.561983	0.616735	0.619543	0.573373	0.573837	0.59366	0.534981	0.522624	0.53208	0.566201	0.536553	0.524907	0.503879	0.505279	0.532238	-
MIY	0.383158	0.320825	0.31297	0.484812	0.478284	0.451047	0.404493	0.397111	0.352122	0.432588	0.375481	0.394892	0.398516	0.375371	0.385026	0.413284	0.404026	0.385094	0.367079	0.403222	0.355901	0.330976	0.365095	0.389512	0.332077	0.346609	0.361962	0.317615	0.364617	0.133029	-
KAG	0.440916	0.370004	0.365241	0.523432	0.527817	0.460508	0.436527	0.459464	0.406745	0.502789	0.430997	0.458235	0.490642	0.416624	0.430421	0.480861	0.46842	0.470117	0.417206	0.465091	0.420062	0.376633	0.42819	0.442188	0.375587	0.37751	0.405665	0.376768	0.386168	0.197083	0.123012	-
All pairwise D values were significant (p<0.05) except for the combinations of TAN and OR and of SAS and EIT.

## Sheet: S5
Title: Genetic structure analysis of cultivated and wild chestnut populations reveals gene flow from cultivars to natural stands
Authors: Sogo Nishio1*, Norio Takada1, Shingo Terakami1, Yukie Takeuchi1, Megumi K. Kimura2, Keiya Isoda2, Toshihiro Saito1 & Hiroyuki Iketani3
Authors’ addresses:
1Institute of Fruit Tree and Tea Science, NARO, 2-1 Fujimoto, Tsukuba, Ibaraki, Japan
2Forest Tree Breeding Center, Forestry and Forest Products Research Institute, Juo-cho, Ibaraki, Japan
3Faculty of Biosphere-Geosphere Science, Okayama University of Science, Okayama, Okayama, Japan
Corresponding author: Sogo Nishio, Institute of Fruit Tree and Tea Science, NARO, 2-1 Fujimoto, Tsukuba, Ibaraki 305-8605, Japan; Tel: +81-88-656-9310
Email: nishios@affrc.go.jp
Supplementary Table S5. Bottleneck tests of heterozygosity excess in 32 chestnut populations. Tests were performed under two microsatellite mutation models (SMM: stepwise mutation model; TPM: two-phase mutation model). Significant P values (< 0.05) pbtained using the Wilcoxon signed-rank test are indicated in bold.
Population	Under TPM	Under SMM
KAN	0.0818	0.3068
TAN	0.0885	0.3962
OR	0.1587	0.5647
TKI	0.5476	0.7684
SIR	0.5568	0.9452
YMT	0.7084	0.54
HAN	0.2205	0.6789
SNG	0.343	0.8649
MKY	0.0622	0.32
KNE	0.9114	0.9815
TNN	0.0265	0.2017
NKK	0.2015	0.5566
KUS	0.185	0.4767
TSU	0.4205	0.6932
TOK	0.0302	0.3418
YAT	0.5877	0.826
JIN	0.1688	0.4755
KIS	0.7289	0.9355
KUJ	0.4118	0.7673
GIF	0.046	0.2918
KAS	0.2078	0.492
TAR	0.2579	0.611
NOS	0.0086	0.0421
ASU	0.6651	0.9327
SAS	0.3725	0.7858
EIT	0.313	0.7286
MIK	0.3201	0.6866
NAK	0.0138	0.1024
HIR	0.2381	0.6111
KYU	0.9882	0.9988
MIY	0.3643	0.8143
KAG	0.7917	0.8808

## Sheet: S6
Title: Genetic structure analysis of cultivated and wild chestnut populations reveals gene flow from cultivars to natural stands
Authors: Sogo Nishio1*, Norio Takada1, Shingo Terakami1, Yukie Takeuchi1, Megumi K. Kimura2, Keiya Isoda2, Toshihiro Saito1 & Hiroyuki Iketani3
Authors’ addresses:
1Institute of Fruit Tree and Tea Science, NARO, 2-1 Fujimoto, Tsukuba, Ibaraki, Japan
2Forest Tree Breeding Center, Forestry and Forest Products Research Institute, Juo-cho, Ibaraki, Japan
3Faculty of Biosphere-Geosphere Science, Okayama University of Science, Okayama, Okayama, Japan
Corresponding author: Sogo Nishio, Institute of Fruit Tree and Tea Science, NARO, 2-1 Fujimoto, Tsukuba, Ibaraki 305-8605, Japan; Tel: +81-88-656-9310
Email: nishios@affrc.go.jp
Supplementary Table S6. Summary of STRUCTURE runs.
K	With LOCPRIOR (32 populations)			Without LOCPRIOR (32 populations)			With LOCPRIOR, excluding populations from Kyushu (29 populations)			Without LOCPRIOR, excluding populations from Kyushu (29 populations)
	L(K)	|L"(K)|	ΔK	L(K)	|L"(K)|	ΔK	L(K)	|L"(K)|	ΔK	L(K)	|L"(K)|	ΔK
1	-63859			-63859.9			-56866.4			-56866.3
2	-61379.2	1667.34	1216.61	-61356.7	1614.68	606.434	-55964.6	425.71	51.0478	-56092.3	411.62	82.2726
3	-60566.7	483.5	79.8729	-60468.2	389.43	51.4758	-55488.4	53.31	1.60913	-55730	7.99	1.22212
4	-60237.7	67.13	3.36887	-59969.2	105.71	7.90064	-55065.6	264.3	18.3523	-55375.7	157.55	18.3804
5	-59841.6	207.63	12.0823	-59575.8	217.58	10.0464	-54907.1	8.51	0.225205	-55178.9	81.11	3.6118
6	-59653.2	83.63	5.45676	-59400	101.83	2.47592	-54757.1	81.75	2.34812	-55063.2	33.52	1.64359
7	-59548.3	64.09	3.2166	-59254.9	116.28	2.02754	-54688.8	98.35	0.881408	-54981.1	202.03	2.86757
8	-59507.6	168.99	2.06334	-59174.1	137	1.38379	-54522.2	19.11	0.282023	-55101	233.95	0.932365
9	-59297.8	107.71	1.86801	-58990.2	105.54	1.55455	-54374.7	102.72	2.33229	-55454.8	325.12	0.431228
10	-59195.8			-58911.8			-54329.9			-55483.5

## Sheet: S7
Title: Genetic structure analysis of cultivated and wild chestnut populations reveals gene flow from cultivars to natural stands
Authors: Sogo Nishio1*, Norio Takada1, Shingo Terakami1, Yukie Takeuchi1, Megumi K. Kimura2, Keiya Isoda2, Toshihiro Saito1 & Hiroyuki Iketani3
Authors’ addresses:
1Institute of Fruit Tree and Tea Science, NARO, 2-1 Fujimoto, Tsukuba, Ibaraki, Japan
2Forest Tree Breeding Center, Forestry and Forest Products Research Institute, Juo-cho, Ibaraki, Japan
3Faculty of Biosphere-Geosphere Science, Okayama University of Science, Okayama, Okayama, Japan
Corresponding author: Sogo Nishio, Institute of Fruit Tree and Tea Science, NARO, 2-1 Fujimoto, Tsukuba, Ibaraki 305-8605, Japan; Tel: +81-88-656-9310
Email: nishios@affrc.go.jp
Supplementary Table S7. Analysis of molecular variance (AMOVA) in 32 populations for two clusters (K = 2) and five clusters (K = 5) obtained in STRUCTURE, and in 29 populations (excluding populations from Kyushu) for four clusters (K = 4) obtained in STRUCTURE.
Source of variation	df	Sum of Squares	Variance components	Percentage of variation	Significance
1. Two clusters (K = 2) in all populations
Among clusters	1	340.252	3.568	0.234	***
Among populations within clusters	30	874.576	0.926	0.061	***
Within populations	586	6291.45	10.736	0.705
2. Five clusters (K = 5) in all populations
Among clusters	4	573.959	0.967	0.078	***
Among populations within clusters	27	640.868	0.708	0.057	***
Within populations	586	6291.45	10.736	0.865
3. Four clusters (K =4) in 29 populations excluding populations from Kyushu
Among clusters	3	233.707	0.336	0.028	***
Among populations within clusters	25	569.846	0.66	0.056	***
Within populations	539	5820.72	10.799	0.916

## Sheet: S8
Title: Genetic structure analysis of cultivated and wild chestnut populations reveals gene flow from cultivars to natural stands
Authors: Sogo Nishio1*, Norio Takada1, Shingo Terakami1, Yukie Takeuchi1, Megumi K. Kimura2, Keiya Isoda2, Toshihiro Saito1 & Hiroyuki Iketani3
Authors’ addresses:
1Institute of Fruit Tree and Tea Science, NARO, 2-1 Fujimoto, Tsukuba, Ibaraki, Japan
2Forest Tree Breeding Center, Forestry and Forest Products Research Institute, Juo-cho, Ibaraki, Japan
3Faculty of Biosphere-Geosphere Science, Okayama University of Science, Okayama, Okayama, Japan
Corresponding author: Sogo Nishio, Institute of Fruit Tree and Tea Science, NARO, 2-1 Fujimoto, Tsukuba, Ibaraki 305-8605, Japan; Tel: +81-88-656-9310
Email: nishios@affrc.go.jp
Supplementary Table S8. List of high-quality wild individuals collected by the Forest Tree Breeding Center as part of a forest tree gene bank program.gram.
ID	Genotype	Location	Genebank ID
1	Aomori_Sabishiro1	Aomori	20021202000100
2	Aomori_Sabishiro2	Aomori	20021202000101
3	Aomori_Sabishiro3	Aomori	20021202000102
4	Aomori_Toyohara1	Aomori	20021202000103
5	Aomori_Yokohama2	Aomori	20021202000105
6	Aomori_Yokohama3	Aomori	20021202000106
7	Aomori_shichinohe1	Aomori	20021202000107
8	Aomori_shichinohe2	Aomori	20021202000108
9	Miyagi_Naruko	Miyagi	20021202000109
10	Miyagi_Hubouzan	Miyagi	20021202000110
11	Miyagi_Hanayama	Miyagi	20021202000111
12	Akita_Nishiki1	Akita	20061202000035
13	Akita_Nishiki6	Akita	20061202000036
14	Akita_Nishiki7	Akita	20061202000037
15	Akita_Nishiki8	Akita	20061202000038
16	Akita_Nishiki9	Akita	20061202000039
17	Akita_Nishiki10	Akita	20061202000040
18	Akita_Nishiki2	Akita	20091202000051
19	Akita_Nishiki3	Akita	20091202000052
20	Akita_chokai14	Akita	20091202000053
21	Akita_chokaic20	Akita	20091202000054
22	Tochigi_Uramitaki1	Tochigi	20081200000082
23	Tochigi_Uramitaki3	Tochigi	20081200000084
24	Tochigi_Uramitaki4	Tochigi	20081200000085
25	Tochigi_Uramitaki5	Tochigi	20081200000086
26	Tochigi_Uramitaki6	Tochigi	20081200000087
27	Tochigi_Uramitaki7	Tochigi	20081200000088
28	Tochigi_Uramitaki9	Tochigi	20081200000090
29	Tochigi_Uramitaki10	Tochigi	20081200000091
30	Ibaraki_Nando1	Ibaraki	20111200000032
31	Ibaraki_Nando3	Ibaraki	20111200000034
32	Ibaraki_Nando4	Ibaraki	20111200000035
33	Ibaraki_Nando5	Ibaraki	20111200000036
34	Ibaraki_Nando8	Ibaraki	20111200000039
35	Ibaraki_Nando9	Ibaraki	20111200000040
36	Ibaraki_Nando10	Ibaraki	20111200000041
37	Gunma_Kusatsu2	Gunma	20081200000103
38	Gunma_Kusatsu3	Gunma	20081200000104
39	Gunma_Kusatsu4	Gunma	20081200000105
40	Gunma_Nanmoku1	Gunma	20091200000083
41	Gunma_Nanmoku2	Gunma	20091200000084
42	Gunma_Nanmoku3	Gunma	20091200000085
43	Nagano_Saku1	Nagano	20081200000092
44	Nagano_Saku2	Nagano	20081200000093
45	Nagano_Saku3	Nagano	20081200000094
46	Nagano_Saku4	Nagano	20081200000095
47	Nagano_Saku6	Nagano	20081200000097
48	Nagano_Saku7	Nagano	20081200000098
49	Nagano_Saku8	Nagano	20081200000099
50	Nagano_Yogawa1	Nagano	20101200000057
51	Nagano_Yogawa2	Nagano	20101200000058
52	Nagano_Nukazuki1	Nagano	20101200000057
53	Nagano_Nukazuki2	Nagano	20101200000058
54	Okayama_Shingo101	Okayama	19911203000015
55	Okayama_Shingo103	Okayama	19911203000017
56	Okayama_Shingo104	Okayama	19911203000018
57	Okayama_Shingo105	Okayama	19911203000019
58	Okayama_Shingo106	Okayama	19911203000020
59	Okayama_Shingo107	Okayama	19911203000021
60	Tottori_Okinosan2	Tottori	20061203000067
61	Tottori_Okinosan4	Tottori	20061203000068
62	Tottori_Okinosan5	Tottori	20061203000069
63	Tottori_Okinosan3	Tottori	20071203000064
64	Tottori_Nakatsu4	Tottori	20071203000065
65	Tottori_Nakatsu7	Tottori	20071203000066
66	Shimane_Takaneashiya2	Shimane	20061203000076
67	Shimane_Takaneashiya3	Shimane	20061203000077
68	Shimane_Takaneashiya4	Shimane	20061203000078
69	Shimane_Takaneashiya5	Shimane	20061203000079
70	Shimane_Takaneashiya6	Shimane	20061203000080
71	Shimane_Takaneashiya7	Shimane	20061203000081
72	Shimane_Takaneashiya9	Shimane	20061203000082
73	Shimane_Takaneashiya10	Shimane	20061203000083
74	Shimane_Takaneashiya11	Shimane	20061203000084
75	Shimane_Sanbesan1	Shimane	20061203000085
76	Shimane_Sanbesan2	Shimane	20061203000086
77	Shimane_Sanbesan3	Shimane	20061203000087
78	Shimane_Sanbesan6	Shimane	20061203000089
79	Shimane_Sanbesan7	Shimane	20061203000090
80	Shimane_Sanbesan8	Shimane	20061203000091
81	Shimane_Sanbesan10	Shimane	20061203000092
82	Shimane_Sanbesan12	Shimane	20061203000094
83	Hiroshima_Enohirayama3	Hiroshima	20061203000061
84	Hiroshima_Enohirayama4	Hiroshima	20061203000062
85	Hiroshima_Enohirayama7	Hiroshima	20061203000063
86	Hiroshima_Enohirayama9	Hiroshima	20061203000064
87	Hiroshima_Enohirayama10	Hiroshima	20061203000065
88	Hiroshima_Kabe2	Hiroshima	20061203000071
89	Hiroshima_Kabe3	Hiroshima	20061203000072
90	Hiroshima_Kabe5	Hiroshima	20061203000074
91	Hiroshima_Takanosuyama4	Hiroshima	20061203000096
92	Hiroshima_Takanosuyama7	Hiroshima	20061203000098
93	Yamaguchi_Nukariyama5	Yamaguchi	20061203000102
94	Yamaguchi_Nukariyama7	Yamaguchi	20061203000103
95	Yamaguchi_Nukariyama10	Yamaguchi	20061203000104

## Sheet: S9
Title: Genetic structure analysis of cultivated and wild chestnut populations reveals gene flow from cultivars to natural stands
Authors: Sogo Nishio1*, Norio Takada1, Shingo Terakami1, Yukie Takeuchi1, Megumi K. Kimura2, Keiya Isoda2, Toshihiro Saito1 & Hiroyuki Iketani3
Authors’ addresses:
1Institute of Fruit Tree and Tea Science, NARO, 2-1 Fujimoto, Tsukuba, Ibaraki, Japan
2Forest Tree Breeding Center, Forestry and Forest Products Research Institute, Juo-cho, Ibaraki, Japan
3Faculty of Biosphere-Geosphere Science, Okayama University of Science, Okayama, Okayama, Japan
Corresponding author: Sogo Nishio, Institute of Fruit Tree and Tea Science, NARO, 2-1 Fujimoto, Tsukuba, Ibaraki 305-8605, Japan; Tel: +81-88-656-9310
Email: nishios@affrc.go.jp
Supplementary Table S9. Putative parent cultivars of the Forest Tree Breeding Center collection, identified using CERVUS software.
Location	Genotype	Cultivar	Delta
Akita	Akita_Nishiki6	Saimyouji 2	14.3492
Akita	Akita_Nishiki7	Onoji	5.54592
Akita	Akita_Nishiki9	Saimyouji 2	5.74464
Akita	Akita_Nishiki10	Saimyouji 1	4.07444
Nagano	Nagano_Yogawa1	Kurakata amaguri	25.3033
Okayama	Okayama_Shingo101	Ginyose	5.54522
Okayama	Okayama_Shingo104	Hiratsuka 4	1.55262
Okayama	Okayama_Shingo106	Ginyose	5.65998

## Sheet: S10
Title: Genetic structure analysis of cultivated and wild chestnut populations reveals gene flow from cultivars to natural stands
Authors: Sogo Nishio1*, Norio Takada1, Shingo Terakami1, Yukie Takeuchi1, Megumi K. Kimura2, Keiya Isoda2, Toshihiro Saito1 & Hiroyuki Iketani3
Authors’ addresses:
1Institute of Fruit Tree and Tea Science, NARO, 2-1 Fujimoto, Tsukuba, Ibaraki, Japan
2Forest Tree Breeding Center, Forestry and Forest Products Research Institute, Juo-cho, Ibaraki, Japan
3Faculty of Biosphere-Geosphere Science, Okayama University of Science, Okayama, Okayama, Japan
Corresponding author: Sogo Nishio, Institute of Fruit Tree and Tea Science, NARO, 2-1 Fujimoto, Tsukuba, Ibaraki 305-8605, Japan; Tel: +81-88-656-9310
Email: nishios@affrc.go.jp
Supplementary Table S10. Heatmap showing the probability of each cultivar having originated in each wild population, estimated by an exclusion test.
	POP	TKI	SIR	YMT	HAN	SNG	MKY	KNE	TNN	NKK	KUS	TSU	TOK	YAT	JIN	KIS	KUJ	GIF	KAS	TAR	NOS	ASU	SAS	EIT	MIK	NAK	HIR	KYU	MIY	KAG
Hassaku	KAN	0.0835	0.213	0.0514	0.3286	0.3009	0.0597	0.2152	0.1948	0.4108	0.6779	0.0921	0.1216	0.0722	0.1669	0.1084	0.0945	0.0246	0.0218	0.2751	0.1653	0.1877	0.1935	0.2973	0.045	0.1478	0.0093	0	0.0003	0
Toyotamawase	KAN	0.0064	0.0417	0.0014	0.126	0.1368	0.0203	0.0839	0.067	0.057	0.0824	0.0449	0.0349	0.0102	0.0412	0.0389	0.0404	0.0009	0.0178	0.089	0.1425	0.04	0.0372	0.0217	0.0017	0.0116	0.001	0	0.0002	0
Toyotamawase	KAN	0.0038	0.0243	0.0006	0.3403	0.286	0.1011	0.0552	0.1265	0.0873	0.0801	0.0252	0.0104	0.0537	0.0126	0.0273	0.023	0	0.0079	0.3369	0.8552	0.0049	0.0362	0.0035	0.0135	0.0397	0.0001	0	0.0001	0
Taishouwase	KAN	0.0009	0.0327	0.0083	0.0366	0.2069	0.4351	0.0962	0.0685	0.1509	0.271	0.0941	0.7585	0.0487	0.0159	0.1164	0.1139	0.0248	0.4925	0.2888	0.5598	0.1847	0.1656	0.0857	0.193	0.1961	0.0034	0	0.0003	0
Osaya	KAN	0.0001	0	0	0.0073	0.0236	0.0287	0.0177	0.0064	0.0073	0.0008	0.005	0.0002	0.0075	0.0133	0.0228	0.0018	0.0041	0.0385	0.1275	0.066	0.0383	0.0861	0.0452	0.0003	0.0322	0.0025	0	0.0012	0
Yamatowase	KAN	0.0001	0.0003	0	0.0016	0.0171	0.0121	0.0149	0.0007	0.008	0.0076	0.0131	0.2194	0.0027	0.0237	0.0357	0.1093	0	0.0735	0.522	0.0467	0.0129	0.0188	0.0095	0.0024	0.0723	0.0001	0	0.0001	0
Shichifukuwase	KAN	0.0001	0.0004	0	0.002	0.0026	0.0178	0.0278	0.0006	0.0025	0.0457	0.0832	0.1236	0.003	0.0016	0.0818	0.0147	0.0001	0.0472	0.3792	0.0056	0.0183	0.0731	0.0047	0.0104	0.025	0.0012	0	0.0003	0
Tsunehisa	KAN	0.0004	0.0004	0.0001	0.0505	0.0419	0.0965	0.3656	0.0098	0.2066	0.0558	0.0418	0.0544	0.0269	0.1073	0.3305	0.1656	0.3938	0.1349	0.2289	0.3603	0.0125	0.1288	0.0367	0.0428	0.0159	0.0028	0	0.0001	0
Nakatetanba	KAN	0	0	0	0	0.0074	0.002	0.0002	0.0002	0.0057	0.0007	0.0039	0.0075	0	0.0002	0.0093	0.0035	0	0.0014	0.0706	0.112	0.0001	0.0008	0.0004	0	0.0166	0	0	0.0001	0
ChuutanA	KAN	0	0.0003	0	0.0009	0.0252	0.0013	0.007	0.0003	0.0068	0.0023	0.0201	0.0141	0	0.0073	0.0061	0.0372	0	0.0083	0.0281	0.0049	0.0003	0.0038	0.0018	0	0.0193	0.0002	0	0.0001	0
Arima	KAN	0.0021	0.0004	0	0.011	0.0908	0.0116	0.0933	0.0019	0.0837	0.0507	0.0053	0.1691	0.0157	0.0613	0.1941	0.0493	0.0021	0.188	0.2344	0.0189	0.4255	0.2502	0.0577	0.0659	0.1017	0.0161	0	0.0003	0
Odai	KAN	0.0001	0.0003	0	0.0028	0.032	0.0107	0.0119	0.0002	0.004	0.0155	0.0116	0.23	0.0027	0.0285	0.041	0.0313	0.0005	0.0443	0.4321	0.1099	0.0324	0.1972	0.0588	0.0111	0.3878	0.0001	0	0.0001	0
Gosha	KAN	0.0025	0.084	0.0001	0.0404	0.0847	0.0715	0.0496	0.0126	0.0942	0.3618	0.0685	0.3533	0.0328	0.0291	0.1772	0.0238	0.0352	0.2823	0.3004	0.0406	0.1277	0.1493	0.0473	0.1041	0.0475	0.0137	0	0.0001	0
Senri	KAN	0.0001	0.0003	0	0.0178	0.0113	0.0124	0.0087	0.0001	0.0068	0.0111	0.0909	0.0266	0	0.0124	0.0692	0.0292	0.0019	0.1981	0.2903	0.0879	0.0089	0.0781	0.0437	0.0217	0.0545	0.0007	0	0.0002	0
Shuuhouwase	TAN	0.0003	0.0147	0.0562	0.0651	0.1446	0.2513	0.1409	0.0558	0.0247	0.0905	0.1391	0.5042	0.0092	0.0743	0.0179	0.1546	0.0019	0.2048	0.4003	0.4651	0.0524	0.4049	0.3501	0.1689	0.7906	0.0002	0	0.0017	0
Higan	TAN	0.0002	0.0006	0.0041	0.0062	0.0678	0.0332	0.0103	0.0032	0.0114	0.1403	0.1211	0.0027	0.0148	0.2543	0.2798	0.1401	0.0586	0.1141	0.3219	0.0259	0.0845	0.1056	0.0764	0.0232	0.1816	0.0183	0	0.0006	0
Fukunami	TAN	0.0064	0.0149	0.0429	0.0235	0.141	0.2918	0.1955	0.0837	0.0371	0.1262	0.2563	0.1633	0.0181	0.1003	0.1716	0.3958	0.1895	0.2047	0.4866	0.538	0.1935	0.2341	0.0965	0.3239	0.5947	0.0029	0	0.0015	0
Ogawateteuchi	TAN	0.0002	0.0022	0.0008	0.037	0.2012	0.0651	0.0506	0.0047	0.0418	0.2218	0.1062	0.5243	0.0668	0.141	0.3478	0.082	0.024	0.3021	0.6587	0.2956	0.1755	0.6174	0.3103	0.0452	0.6251	0.0058	0	0.0003	0
Otomune	TAN	0.0001	0	0.0002	0.0028	0.0367	0.0006	0.0097	0.0014	0.0034	0.0114	0.016	0.0025	0.0215	0.0371	0.0364	0.0291	0.0012	0.0053	0.119	0.0283	0.0217	0.0662	0.0867	0.0024	0.0794	0.0014	0	0.0017	0
Fukunishi	TAN	0	0.0006	0.0001	0.0009	0.0162	0.0554	0.0062	0.0011	0.0077	0.0183	0.0028	0.0033	0.0014	0.0038	0.0554	0.0273	0.0136	0.1157	0.2229	0.0571	0.3062	0.1701	0.0243	0.0405	0.1049	0.0257	0	0.0012	0
Ginyose	TAN	0	0.001	0.001	0.0083	0.1289	0.0306	0.0385	0.0056	0.0021	0.0149	0.0631	0.0904	0.0026	0.0189	0.0843	0.0701	0.0019	0.2072	0.623	0.2141	0.0265	0.3007	0.2586	0.0442	0.8272	0.0001	0	0.0007	0
Kinseki	TAN	0.0011	0.0003	0.0032	0.0035	0.0822	0.0084	0.0125	0.0012	0.0266	0.1251	0.0473	0.0262	0.014	0.112	0.0559	0.2244	0.0041	0.0695	0.3013	0.1327	0.1328	0.2327	0.3895	0.2411	0.4482	0.0127	0	0.0009	0
Ichiemon	TAN	0.0002	0.0024	0.0008	0.0129	0.0385	0.0306	0.053	0.003	0.0025	0.0022	0.0548	0.0067	0.008	0.1142	0.0284	0.0018	0.0033	0.0326	0.24	0.124	0.0217	0.1001	0.0773	0.0395	0.1056	0.0034	0	0.0003	0
Yakko	TAN	0.0001	0.001	0.0014	0.0045	0.0198	0.0549	0.0079	0.0144	0.0078	0.0138	0.0114	0.0102	0.0043	0.2045	0.094	0.2714	0.0037	0.3296	0.4433	0.0898	0.0136	0.1742	0.191	0.0457	0.3718	0.0002	0	0.0009	0
Matabei	TAN	0.002	0.0094	0.0032	0.0456	0.0908	0.0372	0.0752	0.0314	0.0869	0.0743	0.1073	0.096	0.0547	0.2248	0.257	0.1828	0.1502	0.3379	0.6273	0.5799	0.4245	0.4148	0.1685	0.1471	0.2394	0.0046	0	0.0003	0
Choukouji	TAN	0	0	0.0001	0.0009	0.0067	0.0008	0.0008	0.0002	0.0004	0.0004	0	0.002	0.0043	0	0.0035	0.0031	0.0002	0.0038	0.0085	0.0128	0.0049	0.0006	0.0007	0.0006	0.0003	0	0	0	0
Konishiki	TAN	0.0001	0.0027	0.0024	0.06	0.147	0.0639	0.0939	0.0605	0.0112	0.0889	0.1663	0.2498	0.0094	0.0233	0.117	0.0659	0.0351	0.0669	0.2348	0.3181	0.0265	0.1132	0.041	0.202	0.0496	0.0002	0	0.0003	0
Kinyoshi	TAN	0	0.001	0	0.0037	0.0027	0.0249	0.005	0.0015	0.0004	0.0008	0.0046	0.0002	0.0003	0.0024	0.0016	0.0637	0	0.0032	0.0988	0.115	0.0081	0.0324	0.045	0.0386	0.0525	0.0006	0	0.0006	0
Kanotsume	TAN	0.0001	0.0005	0.0001	0.004	0.0198	0.0061	0.0004	0.0021	0.0014	0.0139	0.0039	0.0067	0.0053	0.0176	0.0845	0.0751	0.0138	0.1962	0.5585	0.066	0.0108	0.1463	0.3048	0.1897	0.407	0.0056	0	0.0017	0
Kenagaginyose	TAN	0.0002	0.0002	0.0004	0.0029	0.0259	0.0058	0.0067	0.0005	0.0166	0.0284	0.0076	0.0352	0.0234	0.0983	0.0585	0.0505	0.0062	0.0251	0.0788	0.1056	0.0223	0.1654	0.3635	0.0355	0.0921	0.0022	0	0.0001	0
Daihachi	TAN	0	0.0004	0	0.0034	0.0059	0.0052	0.0369	0.0021	0.0033	0.0065	0.0318	0.0304	0.0064	0.0279	0.0486	0.0799	0.0012	0.0227	0.2086	0.1366	0.0139	0.0481	0.0159	0.018	0.0612	0.0001	0	0.0003	0
Tajiriginyose	TAN	0.0001	0.0002	0.0001	0.0016	0.0122	0.0005	0.0014	0	0.0036	0.0055	0.0023	0.0147	0.0149	0.0167	0.0148	0.0106	0.0002	0.005	0.1184	0.0412	0.0076	0.0394	0.1676	0.0016	0.0684	0.0001	0	0.0003	0
Imakita	TAN	0.0001	0.0002	0.0001	0.0022	0.0052	0.0205	0.0018	0.0073	0.0118	0.0237	0.0099	0.0064	0.0019	0.0461	0.0616	0.0238	0	0.0331	0.2893	0.1082	0.0173	0.3376	0.0574	0.0906	0.0987	0.0014	0	0.0001	0
Choubei	TAN	0.0002	0.001	0	0.0061	0.0008	0.0064	0.0012	0.0041	0.0015	0.0082	0.0261	0.002	0.0003	0.0123	0.0135	0.0591	0	0.0011	0.1846	0.1258	0.0058	0.0024	0.0508	0.0034	0.0518	0.0005	0	0.0003	0
Shimokatsugi	TAN	0.0013	0.0023	0.0007	0.0248	0.2698	0.2302	0.028	0.0668	0.0121	0.1521	0.1174	0.2315	0.0013	0.0539	0.0555	0.1374	0.074	0.4231	0.4299	0.3823	0.1557	0.344	0.5496	0.1757	0.4393	0.0015	0	0.0009	0
Akachiu	OR	0	0.0002	0	0.0002	0.0048	0.0053	0.0017	0.0002	0.0001	0.0038	0.0048	0.002	0.0005	0.0083	0.005	0.1097	0	0.0026	0.1702	0.0285	0.0223	0.0545	0.0593	0.0707	0.0931	0	0	0.0026	0
Banseki	OR	0.0008	0.0043	0.0099	0.011	0.1635	0.1098	0.0266	0.0172	0.0106	0.0162	0.1511	0.086	0.0027	0.0323	0.0343	0.0689	0	0.0164	0.3326	0.1394	0.0105	0.0413	0.0202	0.0052	0.1252	0	0	0.0003	0
Buzen	OR	0.0005	0.0189	0.0191	0.1536	0.2459	0.2165	0.0644	0.0122	0.0082	0.0351	0.0954	0.1665	0.0042	0.1412	0.0718	0.2338	0.0174	0.2801	0.3386	0.2799	0.0601	0.1617	0.2237	0.1411	0.4228	0.001	0	0.0003	0
Dengorou	OR	0.0001	0.0074	0.0075	0.0351	0.0847	0.029	0.0018	0.0245	0.0078	0.0263	0.0265	0.0542	0.0263	0.0264	0.0842	0.0707	0.004	0.1571	0.4219	0.1555	0.0095	0.2817	0.5694	0.212	0.4777	0.0006	0	0.004	0
Ganne	OR	0.0028	0.016	0.0167	0.3013	0.1427	0.2015	0.0373	0.0155	0.0521	0.0372	0.1521	0.0555	0.0125	0.2781	0.2143	0.494	0.1005	0.449	0.441	0.4029	0.2998	0.3007	0.4454	0.2887	0.2062	0.0161	0	0.0003	0
Hatayaooguri	OR	0.0002	0.0058	0	0.1162	0.0168	0.0432	0.0137	0.0114	0.0376	0.0457	0.0294	0.0139	0.0023	0.1069	0.0107	0.0095	0.0006	0.0025	0.1045	0.2472	0.0142	0.1267	0.0399	0.0091	0.1971	0.0007	0	0.0003	0
Ichikawawase	OR	0	0	0	0.0034	0.0029	0.0063	0.0008	0	0.0004	0.0007	0.0105	0.0124	0.0023	0.0015	0.0031	0.0014	0	0.0052	0.2174	0.0626	0.0008	0.0176	0.0033	0.0068	0.0102	0	0	0.0001	0
Kasaharawase	OR	0	0	0	0.001	0.014	0.0155	0.0031	0	0.0043	0.0118	0.0183	0.4568	0.0023	0.0224	0.0335	0.0238	0.002	0.0596	0.505	0.1748	0.0656	0.0965	0.0231	0.0009	0.0877	0.0002	0	0.0001	0
Katayama	OR	0.0004	0.0003	0	0.0088	0.0254	0.0307	0.0105	0.014	0.119	0.0118	0.0038	0.0087	0.005	0.0488	0.2961	0.0395	0.0026	0.0567	0.2072	0.4985	0.0402	0.0777	0.0559	0.057	0.0529	0.0007	0	0.0001	0
Kazuguri	OR	0.0427	0.4312	0.3513	0.4804	0.7681	0.6815	0.4266	0.5431	0.4235	0.5189	0.0236	0.1219	0.0393	0.2072	0.2057	0.3812	0.0282	0.2636	0.4998	0.1228	0.1389	0.1074	0.3497	0.0648	0.633	0.0012	0	0.0001	0
Kinshuu	OR	0.0003	0.001	0.0002	0.0464	0.0549	0.0244	0.0634	0.0207	0.134	0.012	0.0169	0.1023	0.0848	0.0375	0.0204	0.039	0.0034	0.0144	0.2653	0.0264	0.0404	0.1198	0.0323	0.01	0.1589	0.0053	0	0.0001	0
Nanatate	OR	0	0	0	0	0	0	0	0	0	0	0	0	0	0	0.0007	0.0003	0	0.0001	0.0039	0.0007	0	0.0001	0	0	0.0001	0.0001	0	0.0239	0
Ninomiya	OR	0.0001	0.0002	0	0.0021	0.0059	0.0213	0.0009	0.0021	0.0004	0.0126	0.0245	0.0014	0	0.0147	0.0612	0.0525	0.0008	0.0165	0.3302	0.1317	0.0143	0.092	0.013	0.0319	0.0329	0.0031	0	0.0001	0
Obiwase	OR	0	0	0	0	0	0.0002	0	0	0	0	0	0	0	0	0.0003	0	0	0.0001	0.0032	0.0001	0	0.0002	0	0	0.0001	0	0	0.0108	0.0005
Obuse3	OR	0.0003	0.0058	0.0003	0.0301	0.2556	0.0218	0.0796	0.0281	0.0103	0.0731	0.0133	0.0034	0.049	0.1699	0.116	0.0407	0.0851	0.1253	0.1785	0.066	0.0214	0.1369	0.0712	0.0025	0.1624	0.0196	0	0.0001	0
Okoma	OR	0.0001	0.0004	0	0.0144	0.259	0.012	0.0593	0.0198	0.0072	0.1807	0.0092	0.0091	0.0159	0.0488	0.2052	0.0659	0.0258	0.1734	0.2567	0.0553	0.0233	0.123	0.0826	0.004	0.0326	0.0262	0	0.0009	0
Ooharaguri	OR	0.0002	0.0029	0.0001	0.0993	0.0283	0.0589	0.0086	0.0088	0.0148	0.0333	0.1115	0.134	0.0027	0.0722	0.0392	0.0275	0.0334	0.0122	0.6781	0.8089	0.206	0.1103	0.0855	0.0582	0.2972	0.0053	0	0.0001	0
Tanabata	OR	0.0028	0.0177	0.0023	0.0162	0.3292	0.0309	0.0517	0.0213	0.1101	0.0514	0.0008	0.0748	0.0276	0.0182	0.1291	0.0081	0	0.014	0.0988	0.0602	0.0009	0.0076	0.0042	0.0014	0.0339	0	0	0.0001	0
Tanoue1	OR	0	0	0	0	0.0044	0.0095	0.0024	0.0003	0.0027	0.003	0.0045	0.1996	0.0009	0.0095	0.0232	0.1096	0.0017	0.1018	0.4533	0.0498	0.0058	0.058	0.0235	0.0017	0.201	0.0001	0	0.0009	0
Terai	OR	0	0	0	0.0007	0.0038	0.0378	0.0008	0	0.0219	0.0124	0.0064	0.043	0.0037	0.0366	0.2109	0.0237	0.0013	0.115	0.3113	0.4565	0.0491	0.0392	0.0327	0.0019	0.0418	0.0007	0	0.0001	0
Togenashi	OR	0.0048	0.0022	0.0124	0.0097	0.0187	0.2812	0.0153	0.0857	0.2749	0.0101	0.0046	0.0393	0.0044	0.0022	0.059	0.0797	0.0001	0.0623	0.4906	0.1181	0.0487	0.0352	0.003	0.0341	0.0664	0.0013	0	0.0001	0
Tsuchidawase	OR	0	0.0002	0	0.0074	0.0506	0.0467	0.0167	0.003	0.0009	0.0436	0.2634	0.2801	0.0009	0.0178	0.0745	0.01	0.0005	0.0537	0.6228	0.5058	0.2405	0.5309	0.1072	0.0184	0.4964	0.0005	0	0.0003	0
Tsumeatoguri	OR	0.001	0.0395	0.0103	0.0737	0.1155	0.1335	0.0185	0.0614	0.068	0.1263	0.0159	0.0226	0.013	0.1162	0.078	0.1218	0.0017	0.0637	0.2381	0.2401	0.0404	0.0398	0.027	0.1639	0.0643	0.0002	0	0.0003	0
Waseginzen	OR	0.0011	0.0014	0	0.0083	0.0794	0.0338	0.0747	0.0115	0.0358	0.0969	0.0129	0.0102	0.0056	0.0116	0.0098	0.0301	0	0.005	0.0464	0.0133	0.0072	0.0113	0.0023	0.0014	0.0041	0.0001	0	0.0007	0
Yamaguchiwase	OR	0.0047	0.0204	0.0108	0.0493	0.2998	0.218	0.0457	0.0553	0.0558	0.1379	0.2611	0.1179	0.0868	0.3224	0.4289	0.4308	0.3577	0.1624	0.5887	0.3054	0.2762	0.5684	0.7885	0.4337	0.4298	0.0677	0	0.0059	0
Yourou	OR	0	0.0002	0	0.0003	0.0048	0.0032	0.0004	0	0.0009	0.0001	0.0025	0.0002	0	0.0011	0.0041	0.0009	0	0.0056	0.0332	0.032	0.0005	0.0241	0.0072	0.003	0.0298	0	0	0.0001	0
